# Supplementary material for: Bighorn sheep T2T genome assembly reveals differences in immune genes: a potential cause of high morbidity due to respiratory pathogens
Source: bioRxiv. 2025 Oct 2:2025.09.30.679298. Preprint. [Version 1] doi: 10.1101/2025.09.30.679298 (PMC12747268; doi:10.1101/2025.09.30.679298)
Supplement: Supplement 2 [file media-2.xlsx]

## Sheet: TOC
Table of contents
S/N	WorkBook	Title
1	S_Data_1	Pre- and post- curation chromosomes statistics of the Bighorn assembly
2	S_Data_2	Assembly BUSCO scores from Compleasm
3	S_Data_3	QV values for the draft and polished assemblies estiimated with Merqury
4	S_Data_4	Repeats annotation by RepeatMasker
5	S_Data_5	Newly annotated (peri)centromeric satellites distribution per chromosome of the bighorn T2T assembly
6	S_Data_6	The distribution of the bovine, ovine and the newly identified satellite at the centromeres of the chromosomes on Bighorn-T2T
7	S_Data_7	Segmentally duplicated regions coverage per chromosome on Bighorn-T2T
8	S_Data_8	The content and order of protein-coding genes on the recombinant pseudo-autosomal region on the Bighorn-T2T X and Y chromosomes
9	S_Data_9	Information on all the bighorn assemblies on NCBI
10	S_Data_10	Scaffolds of the old Bighorn reference assembly OviCan_v1_BIUU on NCBI anchored on Bighorn-T2T assembly and the length of the newly assembled regions (NARs)
11	S_Data_11	Genes not observed on the OviCan_v1_BIUU (GCA_004026945.1) bighorn assembly
12	S_Data_12	Lengths of the X-chromosomes on OCAX, OARX and OARX-T2T
13	S_Data_13	Protein-coding ampliconic genes on the Y-chromosomes of bighorn and sheep
14	S_Data_14	The structural variation between the bighorn and the domestic sheep per chromosome using the domestic sheep as reference.
15	S_Data_15	High impact effect from structural variants between Bighorn and the doemstic sheep by the SNPEff variants predictor
16	S_Data_16	Genes observed on bighorn and not on the domestic sheep
17	S_Data_17	Exclusive genes to domestic sheep not found on bighorn
18	S_Data_18	Content and distribution of immune genes on the bighorn and domestic sheep haplotypes used in this study
19	S_Data_19	Two versions of the draft Bighorn assembly of the male F1 using the same data but different versions of the Verkko assembler

## Sheet: S_Data1-Chromosome_lengths
Supplementary Data 1: Pre- and post- curation assembly chromosomes statistics
	Pre-curation-statistics										Post-curation statistics
			telomere			gap
Chromosome	T2T status	length (bp)	telomere-length-p (bp)	telomere-length-q (bp)	gaps (bp)	gap-start (bp)	gap-end (bp)				Final_length (bp)	telo-p (bp)	telo-q (bp)	telo-q-start (bp)	centro-start (bp)	centro-end (bp)	centro_length (bp)	acro_length (bp)	ratio acro_length/chromosome_length	ratio acro_length/centro_length	#_p-arm-non-coding_genes
1	2T	282012993	22293	23317	1-gap	280946250	281946251				281219098	27929	23590	281195508	121868416	122969877	1101461	nil	nil	nil	nil
2	2T	255667387	11076	9052							255667611	11076	9052	255658559	113430222	118227015	4796793	nil	nil	nil	nil
3	1T	232291439	21246	-----							232358364	21246	23317	232335047	106706649	112495482	5788833	nil	nil	nil	nil
4	2T	136802600	16764	16270	2-gaps	135267687..135542620 & 135662288..136662289					135727494	16778	19490	135708004	1173712	14713694	13539982	1183657	0.872083	0.0874194	7
5	1T	109250329	18482	-----							123285302	20067	22427	123262875	1090751	14820418	13729667	1088344	0.882785	0.0792695	4
6	1T	121647369	17588	-----							134246383	18725	23447	134222936	1115972	15290010	14174038	1115972	0.831286	0.0787335	4
7	2T	113622842	22489	8734							113622979	22489	8734	113614245	1681245	12675054	10993809	1679805	1.4784	0.152796	3
8	2T	103349577	18829	28013							103349658	18829	28013	103321645	1034692	10309107	9274415	1034692	1.00116	0.111564	3
9	2T	105224113	14489	15408							105224494	14489	15408	105209086	1278383	10249837	8971454	1278383	1.21491	0.142495	4
10	2T	100139851	19236	16183	1-gap	87919749	88399393	479644			100515091	19236	16183	100498908	1941625	14269576	12327951	1941625	1.93168	0.157498	5
11	1T	70147660	-----	19494							71270659	20387	19494	71251165	1219443	9066082	7846639	1217036	1.70763	0.155103	8
12	1T	80757817	-----	8760							91853050	12684	18095	91834955	957684	11451345	10493661	956078	1.04088	0.0911101	3
13	2T	98850130	12793	20737							98850163	12793	20737	98829426	1128253	15518545	14390292	1108686	1.12158	0.077044	1
14	1T	67242095	-----	-----							80164390	15748	20242	80144148	1258177	13866427	12608250	1229706	1.53398	0.0975319	3
15	2T	91317023	17350	3806							91316580	17350	3806	91312774	900971	8137147	7236176	899365	0.984887	0.124287	3
16	2T	85151211	10813	14761							85151707	10813	14761	85136946	1214731	12941740	11727009	1179708	1.38542	0.100598	5
17	2T	83327351	17658	24206							83327379	17658	24206	83303173	891181	10504996	9613815	865099	1.03819	0.089985	3
18	2T	83871747	20053	9896							83871816	20053	9896	83861920	1244824	13441381	12196557	1203690	1.43515	0.098691	5
19	2T	75206602	21051	15221							75206746	21051	15221	75191525	1164584	14713524	13548940	1110119	1.47609	0.081934	7
20	1T	52538772	5461	-----							66875720	5461	17273	66858447	1078931	15093391	14014460	1009618	1.50969	0.0720412	4
21	2T	67440227	15256	12677							67440332	15256	12677	67427655	1088208	16316759	15228551	1053913	1.56273	0.0692064	3
22	2T	67249397	16559	22700							67249506	16559	22700	67226806	1084724	15752481	14667757	1046488	1.55613	0.0713462	3
23	2T	75664076	21426	15634							75664168	21426	15634	75648534	1318191	13262196	11944005	1273396	1.68296	0.106614	2
24	2T	57446758	16221	9354	2-gaps	1146956..1183139 & 50948958..50953958					57425027	18526	17916	57407111	1445689	13205001	11759312	1411468	2.45793	0.12003	6
25		45245678	-----	-----							63451932	20781	15482	63436450	1310632	17602346	16291714	1276497	2.01175	0.0783525	7
26	2T	61293781	14370	29091							61294399	14370	29091	61265308	1030249	16262641	15232392	1030249	1.68082	0.0676354	2
Y	2T	21493662	15912	23408							21493673	15912	23408	21470265	8100759	8142795	42036	nil	nil	nil	nil
X	2T	145375142	13228	23705							145377479	13228	23705	145353774	7273787	8675046	1401259	nil	nil	nil	nil
												480920	514005				294941228

## Sheet: S_Data_2-BUSCO
Supplementary Data 2: Assembly BUSCO scores from Compleasm
		Male F1									Complete Bighorn-T2T including chrX (Compleasm)
		Hap1-Polypay			Hap2-Bighorn
		completeness	number		completeness	number					completeness	number
	Single	0.9815	13088		0.9666	12890					97.48	12998
	Duplicated	0.0163	218		0.0165	220					1.71	228
	Fragmented	0.0022	29		0.0079	106					0.81	108
	Fragmented_II	0	0		0.0001	1					0	0
	Missing	0	0		0.0088	118					0	0
			13335			13335						13334
	Number_BUSCOs	13335
	lineage: cetartiodactyla_odb10

## Sheet: S_Data_3-QV_scores
Supplementary Data 3: QV values for the draft and polished assemblies
									Polishing steps QV values
Draft assembly	Haplotype	kmers	length	QV	eVal				HiFi			ChrX
	polypay	997426	2948904693	49.6207	1.09126e-05				Pre-polish	61.77		64.4892
	bH_v2_temp	127114	2837341478	58.4007	1.44521e-06				Polish_rnd_1	62.52		75.2675
	Both	1124540	5786246171	52.0274	6.26985e-06				Polish_rnd_2	62.87		75.2675
									Polish_rnd_3	63.05		75.2675
									Polish_rnd_4	63.22
									Illumina step2
										63.36
Details for each polishing round									Final QV	63.76
Polish_round_1	bh_pp_cons_1_mat	934683	2949049052	49.9031	1.02256e-05
	bh_pp_cons_1_chr_pat	48964	2827117050	62.5282	5.58695e-07
	Both	983647	5776166102	52.6013	5.49381e-06
Polish_round_2	bh_auto_rnd2.iter_1.consensus_mat	918664	2949062708	49.9782	1.00502e-05
	bh_auto_rnd2.iter_1.consensus_pat	45184	2827121061	62.8772	5.15563e-07
	Both	963848	5776183769	52.6896	5.38321e-06
Polish_round_3	bh_auto_rnd2.iter_2.consensus_mat	907150	2949070572	50.033	9.92423e-06
	bh_auto_rnd2.iter_2.consensus_pat	43389	2827122098	63.0532	4.95081e-07
	Both	950539	5776192670	52.75	5.30886e-06
Polish_round_4	bh_auto_rnd2.iter_3.consensus_mat	901223	2949071210	50.0615	9.85938e-06
	bh_auto_rnd2.iter_3.consensus_pat	41724	2827122306	63.2232	4.76083e-07
	Both	942947	5776193516	52.7848	5.26645e-06

## Sheet: S_Data_4-Repeats
Supplementary Data 4: Repeats annotation by RepeatMasker
	Male F1_without_chrX							Bighorn-T2T_final-annotation
	Repeats annotation		RepeatMasker		Extended annotation
		Repeats percentage (%)	52.1					Repeats percentage (%)	52.45
		Repeated bases (bp)	1478967460					Repeated bases (bp)
		SINE (bp)	285503246					SINE (bp)	10.09	300123892
		LINE (bp)	699671847		14609515			LINE (bp)	25.37	754523558
		LTR (bp)	121172522		22278685			LTR (bp)	4.33	128750867
		DNA (bp)	54070816		2115789			DNA (bp)	1.91	56952011
		Satellite (bp)	287904897					Satellite (bp)	9.73	289312906
		Simple repeat (bp)	23854128					Simple repeat (bp)	0.82	24386561
		Low complexity (bp)	4409139					Low complexity (bp)	0.15	4512833
		unknown			976493
			1476586595		39980482											n
	Total assembly bases	2827120253
	unrepeatedBases	1350533658			1310553176

## Sheet: S_Data_5-all-nwcentromeric-sats
Supplementary Data 5: Newly annotated (peri)centromeric satellites distribution per chromosome of the bighorn T2T assembly
	T2T Bighorn
	Chromosome	Number_of_copies	Coverage
	chr01	0	0
	chr02	815	193515
	chr03	3060	725032
	chr04	177	41969
	chr05	15279	3648503
	chr06	24768	5915041
	chr07	399	94590
	chr08	0	0
	chr09	0	0
	chr10	12547	2995753
	chr11	5	1122
	chr12	5222	1246952
	chr13	1095	260690
	chr14	4451	1063578
	chr15	7896	1885767
	chr16	10837	2588295
	chr17	0	0
	chr18	3077	732664
	chr19	8279	1977882
	chr20	18132	4328665
	chr21	0	0
	chr22	648	154047
	chr23	1	162
	chr24	0	0
	chr25	13936	3325081
	chr26	0	0
	chrX	0	0
	chrY	0	0
			31179308

## Sheet: S_Data_6-All centromeric Sats
Supplementary Data 6: The distribution of the bovine, ovine and the newly identified satellite at the centromeres of the chromosomes on Bighorn-T2T
chr	BovSat_1_706	BovSat1_723	Ovine_Sat_1_714	NovelSat	Y_Sat
chr01	495570	110921	80436	0	0
chr02	803893	131533	2706223	193515	0
chr03	0	1114858	3584838	725032	0
chr04	440362	171418	12199068	41969	0
chr05	449212	139013	10738144	3648503	0
chr06	497397	122672	8980882	5915041	0
chr07	821605	148789	10502077	94590	0
chr08	444884	112915	8924651	0	0
chr09	574900	127473	8689315	0	0
chr10	967922	125164	9706247	2995753	0
chr11	462457	111792	7578114	1122	0
chr12	427602	80892	9149052	1246952	0
chr13	574080	42886	13776566	260690	0
chr14	532947	147037	10963884	1063578	0
chr15	386702	107510	5431759	1885767	0
chr16	490382	142838	9396557	2588295	0
chr17	400692	70259	9326462	0	0
chr18	545966	129503	11024290	732664	0
chr19	427677	121596	11675042	1977882	0
chr20	422014	107310	10621103	4328665	0
chr21	486275	72384	14949336	0	0
chr22	419418	110411	14332091	154047	0
chr23	608891	96596	11755188	162	0
chr24	544825	168995	11479236	0	0
chr25	545014	125612	13338366	3325081	0
chr26	446698	148254	14906835	0	0
chrX	210636	651353	146808	0	0
chrY	0	0	0	0	46589

## Sheet: S_Data_7-Segdups
Supplementary Data 7: Segmentally duplicated regions coverage per chromosome on the bighorn T2T assembly
								Unfiltered		Filtered_for_(centromere_telomere_sequence)												2025-02-01
Chromosome	Coverage(bp)					Intra-chromosome seg dups																unique			redundant		2950008371	0.32318
chr01	3924235					source	intra	5661514		4451818												Intra	3357954		4658776
chr02	8901440					sink	intra	7235275		5039579												inter	1956759		4875071
chr03	7018264							12896789		9491397													5314713		9533847
chr04	12712693
chr05	5897586					Inter-chromosome seg dups
chr06	8610190					source	inter	4795277		1732833
chr07	6949209					sink	inter	13031240		5348389																					NAR_other assembly
chr08	2884662							17826517		7081222												source	bhT2T_draft		lessTelo			chT2T sheep_draft			OviCan_v1_BIUU
chr09	5580477																					intra	5661514		4451818			9992345		intra	315915
chr10	8640925																					inter	4795277		1732833			17164692		inter	130481
chr11	4472856																					sink									446396
chr12	3336491																					intra	7235275		5039579			12695900
chr13	7986682																					inter	13031240		5348389			40851617			ASM103953v1
chr14	8614201																													intra	3068462
chr15	5482697																						30723306	1.04147	16572619	0.561782		80704554	2.73574	inter	2965657
chr16	7325103																														6034119
chr17	3485262																											2.83174	2850000000
chr18	9221123
chr19	9497145
chr20	4251105
chr21	3756208
chr22	4335792
chr23	4375740
chr24	8318067
chr25	7958749
chr26	6333825
chrY	781125
	170651852

## Sheet: S_Data_8-PAR-on-X-Y-bh
Supplementary Data 8: The content and order of protein-coding genes on the recombinant pseudo-autosomal region on the Bighorn-T2T X and Y chromosomes
The genes on the records with blue background are the genes in the PAR region of the OCAX and not on OCAY while the one with the green background is on OCAY PAR region and not on the OCAX PAR.
chr	start	end	gene	biotype	strand	description		chr	start	end	gene	biotype	strand	description
chrX	27617	40852	LOC138930116	protein_coding	+	PI-PLC X domain-containing protein 1-like		chrY	30748	44645	PLCXD1	protein_coding	+	phosphatidylinositol specific phospholipase C X domain containing 1
chrX	45268	55437	LOC138431491	protein_coding	-	putative GTP-binding protein 6		chrY	48744	58926	LOC138929706	protein_coding	-	putative GTP-binding protein 6
chrX	59793	104209	LOC138930118	protein_coding	-	serine/threonine-protein phosphatase 2A regulatory subunit B'' subunit beta		chrY	63339	108490	LOC138431522	protein_coding	-	serine/threonine-protein phosphatase 2A regulatory subunit B'' subunit beta
chrX	297942	310342	LOC138929711	protein_coding	+	short stature homeobox protein		chrY	299500	311764	LOC138431438	protein_coding	+	short stature homeobox protein
chrX	619973	640005	LOC138431343	protein_coding	-	cytokine receptor-like factor 2		chrY	622150	642032	LOC138929839	protein_coding	-	cytokine receptor-like factor 2
chrX	654817	691489	LOC138929690	protein_coding	+	granulocyte-macrophage colony-stimulating factor receptor subunit alpha-like		chrY	656841	693217	LOC138431359	protein_coding	+	granulocyte-macrophage colony-stimulating factor receptor subunit alpha
chrX	695033	723922	LOC138929691	protein_coding	+	granulocyte-macrophage colony-stimulating factor receptor subunit alpha-like		chrY	696932	725708	LOC138431363	protein_coding	+	granulocyte-macrophage colony-stimulating factor receptor subunit alpha-like
chrX	723470	749631	LOC138929692	protein_coding	+	interleukin-3 receptor subunit alpha-like		chrY	725222	751457	LOC138431365	protein_coding	+	interleukin-3 receptor subunit alpha
chrX	752076	756642	LOC138930900	protein_coding	-	ADP/ATP translocase 3		chrY	753778	758436	LOC138431370	protein_coding	-	ADP/ATP translocase 3
chrX	762272	782074	LOC138929693	protein_coding	-	probable bifunctional dTTP/UTP pyrophosphatase/methyltransferase protein		chrY	764067	783992	LOC138431352	protein_coding	-	probable bifunctional dTTP/UTP pyrophosphatase/methyltransferase protein
chrX	783887	841405	LOC138431366	protein_coding	-	P2Y purinoceptor 8		chrY	786013	843014	LOC138929843	protein_coding	-	P2Y purinoceptor 8-like
chrX	864554	866004	LOC138930113	protein_coding	-	uncharacterized LOC138930113
chrX	864873	875668	LOC138431358	protein_coding	+	A-kinase anchor protein 17A		chrY	863496	874272	LOC138929842	protein_coding	+	A-kinase anchor protein 17A-like
chrX	888231	914610	LOC138930899	protein_coding	+	acetylserotonin O-methyltransferase		chrY	886764	913256	LOC138431367	protein_coding	+	acetylserotonin O-methyltransferase
chrX	914683	915483	LOC138930114	protein_coding	-	apolipoprotein A-Ia-like
chrX	1120215	1261976	LOC138929695	protein_coding	-	polyprenol dehydrogenase-like		chrY	1038712	1261477	LOC138431368	protein_coding	-	polyprenol dehydrogenase
chrX	1243465	1261929	LOC138431357	protein_coding	-	E3 SUMO-protein ligase ZBED1		chrY	1242976	1261315	LOC138929696	protein_coding	-	E3 SUMO-protein ligase ZBED1-like
chrX	1332988	1364380	LOC138431373	protein_coding	+	CD99 antigen		chrY	1332358	1366626	LOC138929697	protein_coding	+	CD99 antigen-like
chrX	1370586	1394595	LOC138929698	protein_coding	+	glycoprotein Xg-like		chrY	1370092	1392449	LOC138431371	protein_coding	+	glycoprotein Xg
chrX	1401725	1425912	LOC138930898	protein_coding	+	glycogenin-2-like		chrY	1399018	1425169	LOC138431349	protein_coding	+	glycogenin-2
chrX	1428504	1447400	LOC138930896	protein_coding	-	arylsulfatase D-like		chrY	1431355	1446247	LOC138431355	protein_coding	-	arylsulfatase D-like
chrX	1446244	1513563	LOC138930897	protein_coding	+	arylsulfatase H-like		chrY	1444871	1504708	LOC138431356	protein_coding	+	arylsulfatase H
chrX	1448876	1469960	LOC138929701	protein_coding	-	arylsulfatase L-like		chrY	1448161	1469368	LOC138431353	protein_coding	-	arylsulfatase L-like
chrX	1585908	1614998	LOC138431347	protein_coding	-	matrix-remodeling-associated protein 5		chrY	1576344	1605419	LOC138929830	protein_coding	-	matrix-remodeling-associated protein 5-like
chrX	1739623	1801214	LOC138929702	protein_coding	-	cAMP-dependent protein kinase catalytic subunit PRKX-like		chrY	1730087	1798002	LOC138431381	protein_coding	-	cAMP-dependent protein kinase catalytic subunit PRKX
chrX	1954219	1957299	LOC138930115	protein_coding	-	uncharacterized LOC138930115
chrX	2061457	2232229	LOC138431382	protein_coding	-	zinc finger protein 665-like		chrY	2058920	2229401	LOC138929705	protein_coding	-	zinc finger protein 665-like
chrX	2520589	2522461	LOC138431261	protein_coding	-	protein lyl-1-like
chrX	2725434	2742534	LOC138930121	protein_coding	+	odorant-binding protein-like		chrY	2723067	2740172	LOC138431262	protein_coding	+	odorant-binding protein-like
chrX	2996126	3000382	LOC138930123	protein_coding	+	allergen Bos d 2-like		chrY	2989436	2993692	LOC138431263	protein_coding	+	allergen Bos d 2-like
chrX	3022746	3085429	LOC138930124	protein_coding	+	allergen Bos d 2-like		chrY	3016047	3078737	LOC138431265	protein_coding	+	allergen Bos d 2-like
chrX	3109859	3116307	LOC138930131	protein_coding	+	allergen Bos d 2-like		chrY	3103168	3109624	LOC138431267	protein_coding	+	allergen Bos d 2
chrX	3119504	3126335	LOC138930134	protein_coding	+	allergen Bos d 2-like		chrY	3112832	3119668	LOC138431269	protein_coding	+	allergen Bos d 2-like
chrX	3618765	4018394	LOC138930122	protein_coding	-	neuroligin-4%2C X-linked		chrY	3615646	4012685	LOC138431402	protein_coding	-	neuroligin-4%2C X-linked
chrX	4643814	4704865	LOC138431405	protein_coding	-	pseudouridine-5'-phosphatase		chrY	4637110	4698145	LOC138929849	protein_coding	-	pseudouridine-5'-phosphatase-like
chrX	4703839	4861827	LOC138431404	protein_coding	+	steryl-sulfatase		chrY	4697149	4854513	LOC138929848	protein_coding	+	steryl-sulfatase-like
chrX	5307353	5432384	PNPLA4	protein_coding	-	patatin like phospholipase domain containing 4		chrY	5300250	5421030	LOC138431411	protein_coding	-	patatin-like phospholipase domain-containing protein 4
chrX	5431778	5760939	LOC138929709	protein_coding	+	uncharacterized LOC138929709		chrY	5420093	5752732	LOC138431407	protein_coding	+	uncharacterized LOC138431407
								chrY	5574899	5576358	LOC138431414	protein_coding	+	heterogeneous nuclear ribonucleoprotein C-like
chrX	5904593	6126931	ANOS1	protein_coding	-	anosmin 1		chrY	5897532	6120551	LOC138929710	protein_coding	-	anosmin-1-like
chrX	6786977	7030887	TBL1X	protein_coding	+	transducin beta like 1 X-linked		chrY	6780806	7028798	LOC138431416	protein_coding	+	F-box-like/WD repeat-containing protein TBL1X
chrX	7038337	7085862	GPR143	protein_coding	-	G protein-coupled receptor 143		chrY	7033378	7067061	LOC138431418	protein_coding	-	G-protein coupled receptor 143

## Sheet: S_Data_9-Bighorn_ASM_on_NCBI
Supplementary Data 9: Information on all the bighorn assemblies on NCBI
S/N	Date submitted	Assembly name	GenBank accession	RefSeq accession	Assembly Level	Assembly length (Gbp)	Scaffold N50	Scaffold L50	Number of contigs	Development stage	Sex
1	2019-01-16	OviCan_v1_BIUU	GCA_004026945.1	Nil	Scaffold	2.9	69.4kb	11415	1048136	Adult	Male
2	2015-06-25	ASM103953v1	GCA_001039535.1	Nil	Chromosome	2.6	100.2 Mb	8	1181796	Adult	Male	Flagged by NCBI as a partial assembly
3	2024-10-18	ARS-UI_OviCan_v2	GCA_042477335.2	GCF_042477335.2	Chromosome	3	105.2 Mb	9	44	Fetus	Male+chrX

[truncated: 10 more sheets: S_Data_10-Ref_vs_T2T_scaffold, S_Data_11-New_genes, S_Data_12-bhchrX_vs_domShpchrX, S_Data_13_AmpliconicGenes, S_Data_14-SVs, S_data_15-SNpEffHiGhImpact, S_Data_16-exclusiveBighornGenes, S_Data_17-exclusiveDomSheep, S_Data_18-innateimmuneCount, S_Data_19-different assemblyVer]
